# Supplementary material for: Untargeted LC-HRMS Metabolomics for the Detection of Alternaria-Infected Apples Under Retail and Storage Conditions
Source: Toxins (Basel). 2026 Mar 27;18(4):159. doi: 10.3390/toxins18040159 (PMC13119880; doi:10.3390/toxins18040159)
Supplement: Supplementary file 1 [file toxins-18-00159-s001.zip]

Archive with 3 entries (3 files):
- Supplementary material.pdf
- Supplementary table S1.xlsx
- Supplementary table S2.xlsx
