# Supplementary material for: Untargeted LC-HRMS Metabolomics for the Detection of Alternaria-Infected Apples Under Retail and Storage Conditions
Source: Toxins (Basel). 2026 Mar 27;18(4):159. doi: 10.3390/toxins18040159 (PMC13119880; doi:10.3390/toxins18040159)
Supplement: Supplementary file 1 [file toxins-18-00159-s001.zip › Supplementary table S1.xlsx]

## Sheet: Sheet1
Supplementary Table 1. Selected metabolomic features used for downstream chemometric analysis in ESI+ mode.
Primary ID	Condition	0,14_257,9766m/z	0,21_116,0053m/z	0,24_240,9875m/z	0,26_137,0019m/z	0,34_261,0109m/z	0,36_162,9738m/z	0,46_99,0443m/z	0,49_137,0043m/z	0,49_138,0175m/z	0,50_129,0130m/z	0,50_121,5016m/z	0,50_214,0191n	0,50_225,0061m/z	0,50_99,0114m/z	0,50_90,0063m/z	0,50_97,9949m/z	0,50_91,5001m/z	0,50_240,9864m/z	0,50_132,9981m/z	0,50_109,0221m/z	0,50_82,4945m/z	0,50_110,5193m/z	0,50_245,0309m/z	0,50_81,9906m/z	0,51_58,9886m/z	0,51_146,9970m/z	0,51_338,9901m/z	0,52_117,9945n	0,51_80,5179m/z	0,51_71,5128m/z	0,51_188,0223m/z	0,51_73,0063m/z	0,52_178,9466m/z	0,52_116,9390n	0,52_150,9517m/z	0,52_141,9599m/z	0,52_128,9526m/z	0,52_92,0254m/z	0,52_129,9596n	0,52_335,7960n	0,52_64,0007m/z	0,52_115,0235m/z	0,53_103,0065m/z	0,53_231,9035n	0,53_292,9276m/z	0,53_258,8911n	0,53_186,9202m/z	0,53_157,9193n
Neutral mass (Da)													214.019																117.995						116.939					129.96	335.796				231.904		258.891		157.919
m/z		257.977	116.005	240.988	137.002	261.011	162.974	99.0443	137.004	138.018	129.013	121.502	108.017	225.006	99.0114	90.0063	97.9949	91.5001	240.986	132.998	109.022	82.4945	110.519	245.031	81.9906	58.9886	146.997	338.99	119.001	80.5179	71.5128	188.022	73.0063	178.947	134.957	150.952	141.96	128.953	92.0254	162.974	318.793	64.0007	115.023	103.007	264.933	292.928	276.954	186.92	158.927
Retention time (min)		0.14	0.21	0.24	0.26	0.34	0.36	0.46	0.49	0.49	0.5	0.5	0.5	0.5	0.5	0.5	0.5	0.5	0.5	0.5	0.5	0.5	0.5	0.5	0.5	0.51	0.51	0.51	0.52	0.51	0.51	0.51	0.51	0.52	0.52	0.52	0.52	0.52	0.52	0.52	0.52	0.52	0.52	0.53	0.53	0.53	0.53	0.53	0.53
Anova p-value = 0,05		Y	Y	Y	Y	Y	Y	Y	Y	Y	Y	Y	Y	Y	Y	Y	Y	Y	Y	Y	Y	Y	Y	Y	Y	Y	Y	Y	Y	Y	Y	Y	Y	Y	Y	Y	Y	Y	Y	Y	Y	Y	Y	Y	Y	Y	Y	Y	Y
1	1002 25 Ext	643.005	68.5985	733.654	1314.31	0	5778.97	19.0841	123.236	89.7325	1408.46	480.815	457.597	15488.4	2466.19	1672.62	356.39	745.641	463.814	0	103.983	640.533	184.645	22.8287	0	15.7921	23185.5	4504.54	4394.19	669.612	249.723	211.627	57.0567	14.1658	5.34011	0.0218788	7.91724	6.69293	211.477	2220.37	0	4.32399	0	4838.77	5.75682	9.68806	2086.22	21.1902	0
2	1002 25 Ext	574.846	62.6885	645.685	1257.22	0	5373.31	62.3394	276.575	216.035	2449	996.715	583.361	20278.9	3440.2	2518.34	454.356	1111.14	797.107	6.65705	195.969	930.143	395.566	229.655	10.1835	10.0931	31028.1	9588.59	5773.91	777.492	284.523	502.937	132.935	122.398	55.1682	0.0444672	19.659	16.5491	206.423	2615.66	0	30.7771	0	5971.06	11.0972	250.222	2608.59	27.6767	3.11787
3	1002 25 Ext	618.348	64.4701	721.784	1298.86	0	5807.81	98.0899	234.425	97.6212	1506.98	522.687	499.07	13142	2489.22	1753.14	419.979	741.633	513.76	0	153.57	624.701	226.266	114.883	0	18.5195	22093.3	4415.05	4213.36	649.586	225.157	325.117	67.3993	18.4951	0	0.9417	10.6472	0	185.271	2739.09	0	9.75241	0	4540.52	9.14325	24.0702	2054.89	30.5188	0.296755
4	1002 4 Ext	603.126	66.744	789.177	1751.75	53.9167	6188.01	1086.39	751.533	413.624	3770.72	1352.88	711.495	38130.5	4043.11	3336.58	1167.86	1346.31	2083.45	12.4626	991.602	1226.6	495.239	1268.8	26.3057	113.729	48222.4	27131.5	8575.59	837.083	338.275	910.284	104.617	193.574	147.389	16.4464	221.756	35.6334	263.091	8512.89	51.913	38.1219	50.6508	9473.04	28.3942	1856.48	10513.8	284.941	126.263
5	1002 4 Ext	934.153	104.588	1020.23	2377.32	39.2115	8784.3	928.985	902.198	422.764	4342.7	1571.47	973.585	49706.2	5020.94	4020.08	1170.43	1538.52	2247.35	41.547	944.773	1430.93	585.219	1547.14	37.6596	89.8967	61989.7	38225.1	10695.8	992.543	419.56	1059.94	140.837	321.568	199.097	47.6885	235.042	32.4398	307.474	8577.34	79.9461	35.4959	22.5678	12230.4	26.2461	2471.32	11340.5	215.165	72.8063
6	1002 4 Ext	540.717	49.2682	598.306	1408.41	44.0208	5271.12	718.586	449.365	227.026	2740.91	1020.88	640.482	21568.5	3390.19	2601.36	511.446	1080.36	715.578	7.51247	729.6	899.978	382.866	702.572	35.5919	20.7167	33307.9	11143.7	6058.03	772.262	321.543	538.741	110.23	74.0307	38.1936	6.98973	20.8865	7.33013	272.495	2989.88	4.88761	34.6707	4.57998	6816.75	14.3633	374.524	3173.71	20.8032	0.800271
7	1002 25 MC	416.22	38.488	461.881	876.32	1.02472	3730.84	113.277	185.954	124.905	1426.94	508.506	383.144	14760	2072.72	1442.33	211.218	599.95	426.983	0	176.683	569.39	220.415	229.112	0	2.65189	20886.7	6017.94	4000.86	544.345	212.043	365.179	76.6607	26.0342	4.15423	0.358933	12.8122	7.10145	137.39	1106.83	0	11.2077	0	4216.73	8.30899	45.7848	1366.57	9.81041	0
8	1002 25 MC	466.13	51.1017	551.361	1057.27	0.01069	4532.74	226.621	327.881	192.931	1930.38	698.848	555.447	18149.7	2731.78	1958.17	353.714	862.11	707.29	0	187.539	753.866	316.023	371.484	3.2339	0	26688.7	7701.76	5001.41	688.814	222.53	462.515	106.691	32.2568	11.0994	1.22997	8.95613	8.98709	171.785	2342.4	0	12.4078	8.74556	5498.56	10.3857	76.9251	2490.97	20.8321	0.0213821
9	1002 25 MC	522.273	49.2227	616.27	1173.5	28.1507	4876.93	373.531	230.506	111.821	1183.82	288.875	447.681	12477.2	1971.99	1304.13	173.608	581.206	241.995	0	228.298	483.879	133.556	207.19	0	0	19947.1	4125.82	3840.72	622.892	160.498	205.434	37.5727	0.595688	0	0	1.90872	0	129.335	1108.04	0	10.666	0	4235.96	5.92436	0	949.045	6.94043	0
10	1002 4 MC	468.494	48.9537	588.981	1349.47	42.0782	4693.46	645.16	242.959	61.1328	734.646	162.159	284.252	8170.23	1393.63	926.971	85.2523	317.913	68.7908	0	515.435	379.416	81.1849	263.551	0	0	14881.1	3906.57	2715.56	481.578	129.613	111.444	55.5552	3.41945	0	0	0.118416	0	109.195	902.933	0	0	13.8745	3099.73	4.44003	0	665.889	5.4608	0
11	1002 4 MC	460.662	58.4251	619.343	1550.36	51.0352	5225.98	1143.05	370.355	233.099	2136.46	685.978	659.688	17384.9	3083.86	2127.76	404.987	921.268	572.639	0	863.157	894.194	295.191	727.025	0	0	28044	9219.8	5144.42	836.906	257.462	400.897	97.9107	45.6378	15.4216	5.70298	6.17007	0	244.783	2300.03	0	12.4658	137.098	5737.41	17.2752	37.7319	2007.93	13.7679	0
12	1002 4 MC	663.716	71.9921	793.525	1791.21	47.8066	6276.25	1140.74	1009.15	426.273	4120.88	1428.18	859.97	47098.8	4548.69	3583.07	1370.98	1480.5	2357.56	40.9035	882.074	1327.27	489.744	1539.8	22.7967	122.428	55536.9	30227.9	9889.73	923.648	351.197	1032.4	101.05	138.053	94.0689	10.9695	219.195	23.2395	271.395	9991.6	82.2008	37.0899	242.576	11197	35.2476	2000.06	12622.2	307.301	145.313
13	1031 25 Ext	674.729	55.8269	661.048	1393.33	7.71779	5633.24	331.489	362.909	285.063	2858.7	1127.18	644.862	21366.9	3631.51	2731.48	634.29	1147.2	990.281	3.78111	296.229	945.007	378.302	519.939	4.28551	39.2734	32001	12146.9	5965.37	762.986	302.863	511.001	131.38	166.213	92.9804	9.62485	53.7459	17.7063	214.625	3592.72	1.98668	54.3408	12.9919	6237.23	10.4318	703.389	3677.74	23.7659	3.54895
14	1031 25 Ext	770.772	69.27	829.46	1686.09	15.4326	6511.83	553.075	725.001	378.499	3594.67	1257.78	863.72	37444.8	4351.5	3220.3	1164.49	1343.24	1964.45	17.0617	338.625	1121.41	472.182	828.337	23.7896	133.87	47448.6	28121.8	8740.74	888.346	368.722	954.396	125.12	194.744	135.555	28.55	315.489	38.7594	298.234	8561.32	43.9798	48.1006	14.7503	9297.96	36.8207	1445.33	10151.7	265.972	127.154
15	1031 25 Ext	520.465	54.624	585.067	1159.74	8.32179	4695.87	387.894	388.98	171.043	1939.1	654.184	492.971	19745.3	2644.88	1835.45	573.567	799.772	783.396	0	242.529	714.877	280.728	402.461	0	50.5951	26700.7	8168.74	5226.37	595.41	252.488	543.783	71.0813	48.1003	32.1777	4.84122	75.08	11.4852	158.643	3840.75	0	35.6763	14.2642	5440.04	10.2189	276.873	4502.67	70.2968	7.23517
16	1031 4 Ext	331.982	46.2942	407.461	953.499	4.89815	3251.82	192.209	161.775	100.254	1130.43	349.653	286.867	11086.8	1612.11	1139.61	282.976	459.289	383.886	0	229.287	444.276	113.852	176.648	0	7.01621	15835	2928.15	3173.09	472.545	167.592	216.747	67.7277	49.7183	8.36811	0.139818	10.3	1.53436	130.551	1791.83	0	4.48699	7.14888	3834.55	8.05807	70.3813	1509.9	16.3863	6.7282
17	1031 4 Ext	165.157	25.4693	209.582	608.086	14.3347	1748.06	532.743	172.224	43.6218	321.996	3.6731	29.9574	5489.83	216.148	62.3619	193.801	15.9863	251.607	0	324.203	183.603	0.00114265	42.5605	0	0	5498.27	626.425	1189.64	87.8607	8.72329	76.9305	3.99107	3.82394	0.26193	0.0749255	74.6081	0	4.22336	1953.12	0	0	0	1291.05	0.114754	57.6093	1508.75	256.316	21.4898
18	1031 4 Ext	253.478	22.6961	231.607	769.003	12.5696	1797.71	479.567	260.27	120.792	562.94	129.391	121.98	16393.7	544.51	338.276	388.541	125.132	861.099	0	335.497	232.582	32.9033	209.61	0	15.3422	10338.2	2447.18	2028.57	148.986	22.2464	181.633	0	64.5088	31.5001	5.90513	258.05	22.8097	27.4152	3085.07	91.1041	0	36.5506	2273.09	43.0601	737.397	3553.82	478.062	200.246
19	1031 25 MC	445.618	47.1786	470.038	914.687	30.1608	3953.1	374.504	213.251	100.464	632.883	167.505	244.904	6382.02	1149.15	709.002	332.504	265.409	345.713	0	151.918	256.748	41.1841	93.6183	0	20.5258	11465.3	1946.31	2490.9	345.646	28.3475	135.838	35.6545	1.37893	7.36233	0.15899	12.7365	0	63.2203	2579.15	0	0	0	2539.82	1.40829	42.5541	1649.11	48.5429	0
20	1031 25 MC	522.975	60.4792	609.067	1232.67	21.0316	4829.59	558.283	575.957	268.438	1926.08	659.929	556.966	15956.3	2694.81	1772.31	841.809	798.107	1061.05	1.2823	564.976	595.695	189.735	433.657	7.40913	90.0236	24743.2	5895.87	5189.01	586.226	158.017	541.525	57.2989	57.3438	50.8192	1.67932	122.401	2.64809	142.929	6475.2	0	13.7767	8.44755	5152.91	10.741	406.257	5172.02	199.043	47.9314
21	1031 25 MC	591.802	64.6984	650.249	1428.31	42.2289	5638.46	690.949	604.791	355.181	2616.22	899.313	689.552	25116.4	3309.6	2408.14	754.383	1013.92	1233.63	10.9948	730.073	844.934	294.067	667.646	9.9276	70.6536	33968.4	11291	6624.02	713.488	302.976	677.124	117.29	107.455	73.67	4.46735	146.82	9.49335	217.225	6464.98	19.4942	9.18078	51.3427	7000.97	17.7987	863.683	7041.91	207.359	33.5706
22	1031 4 MC	209.208	15.3514	168.154	599.147	14.192	1382.83	532.294	151.535	107.112	490.057	71.6312	124.204	9570.35	493.718	311.979	90.0889	111.138	457.099	0	364.603	262.881	30.6854	176.72	0	1.04011	8697.74	1679.73	1672.82	176.25	34.1521	189.68	2.77354	41.4136	13.2485	0.0587013	31.7024	15.9869	36.8644	682.561	39.6817	0	53.5201	1905.89	12.275	251.225	721.963	10.5163	2.3489
23	1031 4 MC	210.576	16.7688	153.195	573.733	10.6031	1331.45	454.609	140.671	35.9607	325.838	33.4377	82.2508	7842.24	299.287	144.193	92.9668	52.1555	256.884	0.000380223	297.178	199.099	7.39306	136.446	0	0	6598.48	801.039	1310.62	108.929	5.84394	121.057	1.52178	7.25299	0	0.135435	40.1798	7.80805	18.5999	638.319	0	0	40.1328	1499.94	4.39983	32.0284	589.586	13.467	0.845164
24	1031 4 MC	279.455	27.545	215.393	741.284	21.4617	1694.84	718.089	296.45	149.773	677.9	134.034	166.026	19412	552.568	333.509	257.208	134.754	848.119	0	451.905	323.738	21.6013	263.365	0	7.97612	10955.9	2240.95	2203.44	177.48	22.542	321.573	3.71835	59.0072	37.7125	5.818	188.174	28.0646	29.5398	2064.83	63.3213	1.97499	38.2986	2390.92	15.8082	521.896	2721.55	235.8	114.689
25	1036 25 Ext	529.672	56.3614	594.07	1164.45	37.0203	4594.14	394.861	253.247	132.657	1316.22	455.923	440.696	14514.2	2118.04	1507	261.912	615.692	408.002	0	398.9	569.869	205.131	335.523	0	0	21573.3	4571.6	4226.13	582.206	170.385	314.082	108.776	2.65752	0	0.135476	4.97342	0	162.81	1823.86	0	0	0	4582.92	10.3279	25.9597	1867.82	12.6374	4.02098
26	1036 25 Ext	495.613	48.3225	593.998	1154.49	42.4093	4440.85	551.389	259.855	96.0282	1136.99	305.75	441.678	11066.3	1905.78	1212.74	234.007	542.463	315.502	0	488.479	499.327	143.83	255.331	0	0	18570.6	2733.52	3764.01	548.155	182.945	229.102	51.4577	2.18221	0	0.457229	2.18498	0	141.322	1716.1	0	3.83979	9.75731	4114.24	5.30189	2.94199	1414.02	19.1471	0
27	1036 25 Ext	522.761	50.5705	570.953	1289.29	39.2994	4863.64	502.631	353.217	196.819	1953.45	713.947	573.899	19019.9	2738.74	2024.3	396.016	841.373	627.442	0	474.3	778.654	268.412	531.658	0	0	28200.1	7332.6	5432.74	667.867	249.965	533.078	89.0875	38.4945	16.6864	0.550343	10.0719	8.52279	216.146	2453.57	0	23.705	9.13178	5981.21	13.0666	219.591	2676.77	30.9099	0.837184
28	1036 4 Ext	474.505	48.5975	532.469	1160.43	30.4866	4423.78	485.97	173.291	76.0693	799.516	203.42	323.475	7755.77	1463.68	928.42	67.2559	380.914	78.1432	0	377.779	370.093	100.434	168.409	0	4.32032	14660.8	2393.37	2859.53	434.961	114.929	171.052	54.6565	0	0	0.266163	0.508447	0	132.888	719.623	0	0	10.4226	3207.31	3.54092	0	367.949	5.2907	0.0521026
29	1036 4 Ext	507.052	61.8828	654.566	1502.4	28.896	5223	752.572	904.076	340.885	3260.48	1094.81	694.619	41741.4	3643.41	2843.52	1252.95	1095.38	2119.7	14.5399	731.721	1032.41	355.616	1078.81	21.9019	118.335	45579.5	23902.7	8289.42	714.369	314.838	953.042	92.6704	122.062	79.2799	7.05235	340.212	23.5184	197.837	9932.77	80.254	31.8612	260.011	9521.29	26.0616	1651.8	12818.1	467.842	170.779
30	1036 4 Ext	435.575	59.5275	589.336	1064.33	21.6267	3991.94	819.235	444.182	84.8292	508.967	34.9585	212.897	4788.95	927.957	460.619	471.497	142.469	282.796	0	578.33	260.884	12.1582	115.204	0	23.5426	10070.6	743.423	2429.7	287.56	23.4844	235.373	9.48219	0	9.8421	0	7.04135	0.495479	13.9844	3450.05	0	0	32.0192	2311.72	0	0	1421.13	96.7656	1.52735
31	1036 25 MC	358.507	40.5868	453.802	893.207	29.6139	3532.39	507.457	234.093	82.1212	975.025	238.115	366.437	9360.19	1495.15	973.163	128.369	396.206	198.157	1.37149	451.641	428.943	112.719	245.766	0	0	15376.8	2526.86	3014.46	442.854	99.6467	252.701	54.0682	3.62495	2.71321	0	0.232319	2.36336	87.2656	992.208	0	4.59644	0.867418	3304.58	4.7975	0	826.071	10.7505	0
32	1036 25 MC	433.761	47.6762	480.697	1010.8	23.3312	3938.43	475.924	289.416	165.676	1322.94	376.586	431.615	12233.4	1883.35	1351.48	121.207	558.514	265.727	2.5004	482.344	572.434	156.936	352.081	0	0	19507.5	4591.35	3892.39	517.88	170.017	337.839	55.9681	8.11507	0	1.00354	1.82816	0	121.172	965.796	0	0	42.6163	4242.45	13.6866	3.11854	881.573	12.0107	0
33	1036 25 MC	336.77	31.249	392.04	780.904	21.3744	3061.59	522.439	284.103	99.7172	1133.2	358.005	354.058	11159.1	1626.29	1150.13	260.222	497.211	342.287	0	433.759	438.261	159.786	348.443	0	8.35804	16713.1	3614.98	3291.87	434.443	165.888	252.41	64.5295	8.18007	0	0.00431316	3.19092	0	132.253	1887.05	0	3.11418	36.5014	3635.42	9.13425	0	1767.46	25.6377	1.14686
34	1036 4 MC	257.269	24.6595	314.647	632.765	22.4375	2346.94	435.765	220.571	33.878	313.998	33.4596	85.5075	2872.31	511.792	296.203	214.109	117.178	137.518	0	424.111	142.839	25.0423	95.221	0	5.54684	5757.11	545.715	1267.25	164.332	8.20391	147.273	7.75849	0	2.01734	0	2.38226	0	35.1204	1764.09	0	0	18.4612	1257.99	0	0.0184839	734.904	33.8484	0
35	1036 4 MC	426.378	45.9337	536.438	1294.74	20.4883	4667.58	760.512	458.625	243.434	2477.71	926.904	579.63	23487.6	3079.21	2416.02	520.254	972.161	708.054	14.8808	1060.71	859.609	291.95	928.696	3.1718	10.639	32698.2	11551.9	5855.84	707.805	287.27	563.948	115.917	49.227	55.8543	6.30923	16.8008	6.22739	226.447	3196.34	0	47.7436	299.273	6821.83	16.8747	444.022	3380.35	30.7985	0.0362447
36	1036 4 MC	534.637	48.966	641.16	1642.35	36.4363	5971.11	819.533	625.88	425.619	3293.29	1210.32	709.364	37677.7	3777.09	3104.5	803.183	1141.89	1791.36	36.6878	982.21	1221.08	450.28	1233	10.1238	58.8917	45385	24875.6	7928.65	761.639	292.867	803.698	124.481	161.009	119.716	10.6769	126.696	27.0034	208.519	6313.84	54.6005	24.2957	266.587	9199.01	23.5911	1559.39	7976.29	81.2468	27.3808
37	Control 25	1570.92	171.314	1719.47	3343.74	0	14142.8	33.0774	911.548	594.652	6727.43	2549.95	1433.92	66463	8595.05	6565.33	1839.32	2667.13	3290.01	17.5845	382.405	2141.21	1092.05	381.611	77.9271	144.397	91345.5	65511.7	16050.9	1848.72	799.584	1438.42	314.742	837.728	470.783	141.233	366.144	116.825	514.088	12731.4	314.495	70.4746	3.79062	16231.1	219.89	4132.78	14545.8	350.969	246.268
38	Control 25	1553.99	156.744	1752.02	3471.11	0	14727.4	42.2522	880.759	613.334	7242.47	2875.34	1482.48	66348.4	9105.52	6845.16	1837.92	2870.5	3605.51	37.0632	378.949	2227.53	1116.42	512.255	72.553	178.51	92285.5	69772.1	15882.8	1926.19	756.814	1530.59	302.742	680.31	334.178	112.783	244.547	76.6155	537.827	12732	169.644	142.602	5.47076	16136.2	183.15	3041.63	15033.5	233.073	158.143
39	Control 4	1409.47	133.187	1392.3	3342.53	60.9616	11978.9	1485.7	1398.66	527.57	6912.93	2800.68	1528.45	63386.1	8419.55	6457.44	2513.39	2512.03	3890.34	50.6358	1397.39	1921.6	921.866	2336.4	67.4026	320.567	87064.1	71745.6	14467.2	1336.59	600.998	1590.29	173.309	896.792	560.235	99.0296	502.212	87.1768	391.181	19966	219.654	39.6533	77.3118	15865.7	135.945	5076.06	21375.9	681.497	320.57
40	Control 4	2397	217.419	2345.14	4648.12	0	19203.4	7.16695	1063.31	669.485	7714.72	2929.66	1834.07	81414.1	10498.1	7506.59	2555.57	3172.23	4670.44	36.9866	344.394	2435.27	1153.01	322.427	87.817	320.858	111714	72527.4	20053.3	2283.51	939.986	1643.81	393.124	1322.57	775.538	205.487	1124.04	155.209	653.518	21461.5	501.511	152.949	0	20140.3	460.196	6772.76	23331.3	1120.24	502.029
[truncated: 5,000 more columns]
