# Supplementary material for: Untargeted LC-HRMS Metabolomics for the Detection of Alternaria-Infected Apples Under Retail and Storage Conditions
Source: Toxins (Basel). 2026 Mar 27;18(4):159. doi: 10.3390/toxins18040159 (PMC13119880; doi:10.3390/toxins18040159)
Supplement: Supplementary file 1 [file toxins-18-00159-s001.zip › Supplementary table S2.xlsx]

## Sheet: Sheet1
Supplementary Table 2. Selected metabolomic features used for downstream chemometric analysis in ESI− mode.
Primary ID	Condition	0,11_201,8011m/z	0,13_197,8071m/z	0,14_160,8411m/z	0,15_641,0904m/z	0,17_109,0380m/z	0,18_155,0393m/z	0,18_94,9800m/z	0,19_195,8101m/z	0,23_164,8354m/z	0,26_116,0246m/z	0,26_162,8381m/z	0,27_341,1077m/z	0,29_199,8042m/z	0,31_144,9233m/z	0,32_305,9175m/z	0,32_144,0250m/z	0,32_203,0562m/z	0,32_641,0899m/z	0,34_204,9656m/z	0,36_144,9233m/z	0,36_262,8571m/z	0,36_320,8753m/z	0,37_111,0181m/z	0,49_191,9444m/z	0,49_164,9263m/z	0,50_278,9102m/z	0,50_240,9693m/z	0,50_232,9224m/z	0,52_295,9244n	0,50_344,9094m/z	0,50_212,9754m/z	0,50_94,9798m/z	0,50_148,9490m/z	0,50_322,9310m/z	0,50_354,9418m/z	0,50_584,8880m/z	0,51_262,9301m/z	0,51_282,9773m/z	0,51_510,9171m/z	0,51_150,9465m/z	0,51_436,8945m/z	0,51_493,8676n	0,51_230,9090m/z	0,51_376,8402m/z	0,51_689,8538m/z	0,51_638,7573m/z	0,51_568,9080m/z	0,52_339,9033n
Neutral mass (Da)																														295.924													493.868						339.903
m/z		201.801	197.807	160.841	641.09	109.038	155.039	94.98	195.81	164.835	116.025	162.838	341.108	199.804	144.923	305.918	144.025	203.056	641.09	204.966	144.923	262.857	320.875	111.018	191.944	164.926	278.91	240.969	232.922	294.882	344.909	212.975	94.9798	148.949	322.931	354.942	584.888	262.93	282.977	510.917	150.946	436.894	492.826	230.909	376.84	689.854	638.757	568.908	320.885
Retention time (min)		0.11	0.13	0.14	0.15	0.17	0.18	0.18	0.19	0.23	0.26	0.26	0.27	0.29	0.31	0.32	0.32	0.32	0.32	0.34	0.36	0.36	0.36	0.37	0.49	0.49	0.5	0.5	0.5	0.52	0.5	0.5	0.5	0.5	0.5	0.5	0.5	0.51	0.51	0.51	0.51	0.51	0.51	0.51	0.51	0.51	0.51	0.51	0.52
Anova p-value = 0,05		Y	Y	Y	Y	Y	Y	Y	Y	Y	Y	Y	Y	Y	Y	Y	Y	Y	Y	Y	Y	Y	Y	Y	Y	Y	Y	Y	Y	Y	Y	Y	Y	Y	Y	Y	Y	Y	Y	Y	Y	Y	Y	Y	Y	Y	Y	Y	Y
1	1002 25 Ext	0	302.031	46.0442	96.6767	379.111	412.88	31.9357	22.7892	0	167.73	83.1576	65.7244	63.5409	1.57027	0	558.134	182.785	223.629	283.157	0	0	0	16.7966	28.5653	0	21.5152	133.037	0	9.43331	20.0056	0	4.03139	0	278.735	117.991	5.79875	238.326	179.469	10.7215	0.442816	146.919	12.1199	10.5405	0.654842	1.96634	0	0	0
2	1002 25 Ext	0	217.971	26.8942	97.6402	418.752	485.98	38.6807	9.49377	0	183.648	27.0254	21.476	12.3738	2.31896	0	643.992	237.415	222.606	370.949	0	0	0	28.5598	149.639	0	185.38	501.954	27.3706	17.352	209.029	87.3156	26.4815	11.897	999.405	516.1	155.713	474.49	555.633	167.965	0.0802499	422.761	42.0563	32.2004	11.8605	62.4015	1.17905	73.8123	17.8218
3	1002 25 Ext	0	277.472	47.6005	112.049	400.123	479.225	31.7865	18.101	0	201.796	68.3775	7.67648	26.1073	2.27512	0	646.587	217.768	250.542	416.976	4.54636	0	0	22.1007	34.9213	0	16.7089	66.9136	7.07593	8.15883	10.707	10.2423	0	0.113677	188.891	107.225	5.04564	111.266	65.7329	25.932	0	93.0167	15.4275	5.46287	0	3.54675	0	10.4932	0
4	1002 25 MC	0	96.3052	0	64.6603	276.055	337.966	22.8362	6.03427	0	118.406	14.4316	9.26502	5.26438	1.90353	0	423.529	145.258	151.545	290.703	4.44614	0	0	17.6558	51.4548	0	66.9845	244.253	5.45355	2.19029	59.166	32.3688	7.07461	0.0630255	371.181	233.337	43.3383	276.551	335.219	71.6615	0.268932	145.047	10.9458	13.5783	3.98358	2.57447	0	13.3436	6.51762
5	1002 25 MC	0	134.447	8.43336	86.8871	386.027	481.196	28.5856	2.48682	0	201.732	25.6659	2.72999	2.24372	1.33319	0	636.39	205.753	197.26	415.529	2.17544	0	0	25.7961	88.4178	0	123.373	326.608	5.31509	5.26823	90.6748	26.7872	11.2606	8.01983	719.773	347.546	96.8175	274.941	376.978	110.014	0.0366909	287.174	17.4087	21.1295	5.85786	24.0342	0	36.1673	11.0178
6	1002 25 MC	0	112.812	2.76992	100.711	424.59	529.438	31.0168	0	0	195.589	12.4272	2.46077	0	2.21453	0	694.306	241.197	196.403	443.617	4.97857	0	0	18.948	19.328	0	0	53.0022	0	4.53468	19.365	0	7.79087	0.249923	89.7845	68.452	0	40.9956	33.0754	5.13659	0	42.7149	0.832646	7.36778	0	0	0	0	0
7	1031 25 Ext	0	257.247	28.6808	123.408	573.992	770.04	42.7765	4.26218	0	274.857	35.4707	5.41909	23.4849	3.0478	0	915.82	328.661	295.627	616.674	1.47312	0	0	32.4951	232.141	0.180966	362.751	669.045	77.0697	22.0916	417.517	167.622	43.0621	63.0978	1824.67	708.192	197.277	713.491	886.02	224.898	1.86618	692.722	93.7826	27.9228	25.615	132.613	2.38806	102.748	72.7846
8	1031 25 Ext	0	272.174	23.4493	199.659	728.684	962.343	47.8585	4.89585	0	372.39	40.4091	24.7785	0	11.1166	0	1234.37	339.4	349.489	1034.12	4.84737	0	0	31.7874	240.788	13.1159	654.611	1077.29	174.253	30.6168	703.535	172.571	31.2687	108.751	2772.35	1007.77	253.963	1808.33	1586.86	390.028	31.939	1191.75	177.656	93.1227	49.3697	157.496	4.56744	163.391	119.794
9	1031 25 Ext	0	138.962	9.64108	91.3739	407.188	544.407	30.0645	0	0	225.282	25.2049	36.1023	2.32771	6.49516	0	695.68	224.133	166.505	406.39	0	0	0	26.5827	115.574	0	172.501	373.503	45.3703	11.2484	218.508	94.7207	14.6288	0	1021.3	455.449	98.5886	559.733	611.492	124.263	3.84443	543.482	66.032	23.9236	5.14986	57.8745	0.0794415	61.0713	48.5692
10	1031 25 MC	0	582.587	236.803	125.153	46.7865	0	2.64319	38.7636	10.6395	0	579.825	0	159.387	62.3601	28.3662	3.0418	0.0277779	265.363	913.59	83.8151	5.28282	6.30836	1.9793	0	0	0	0	0	1.9812	0	0	0	0.758972	7.28198	21.5725	0	13.5909	5.08631	0	0	7.48438	14.5867	3.04345	0	0	0	0	0
11	1031 25 MC	0	860.885	297.584	167.236	140.109	42.8154	7.76268	64.261	8.82948	4.81548	677.332	0	339.091	44.6365	26.4904	35.4514	16.3154	356.567	1290.88	38.5211	0	7.3353	4.13943	0.584016	0	0	24.3382	0	0	0	0	0	0	0	6.11371	0	0	0	0	0	0	0.687191	0	0	0	0	0	0
12	1031 25 MC	0	946.461	425.022	168.895	62.1963	6.61763	0	62.4	115.947	0	957.396	0	380.117	48.3307	79.5037	14.2741	6.12553	382.784	1640.33	47.3338	4.57845	7.36646	0	20.7783	0	136.529	114.122	25.3678	29.5458	0	25.772	0	71.5374	276.995	110.194	21.6153	872.362	109.122	19.3796	0	229.917	56.5025	23.4133	12.9144	46.671	0.474355	4.27621	14.911
13	1036 25 Ext	0	716.319	270.994	120.132	32.8755	3.70745	1.15914	51.7671	48.9502	0	648.691	14.6418	304.234	58.0211	28.1459	2.26876	1.35689	287.304	878.9	68.8848	14.1918	15.0593	0	0	0	1.23094	30.499	0	4.76462	2.04935	0	0	0	15.8075	51.3485	0	247.009	41.6121	0	0	39.7934	8.10567	11.8052	0.620791	0	0	0	0
14	1036 25 Ext	0	599.794	255.309	137.126	112.919	36.1232	11.0374	47.0092	3.83134	0.292962	615.099	0	158.748	73.6223	43.851	23.037	14.0863	278.321	1240.7	57.7752	13.2774	13.4725	2.77748	0	0	0	61.2641	0	5.70317	0	0	0	0	12.2684	36.1953	0	192.83	70.3755	0	0	19.6592	3.04874	7.73788	0	0	0	0	0
15	1036 25 Ext	0	454.162	264.885	123.603	61.741	5.18393	1.36527	30.7191	21.74	0	654.008	0	78.0038	63.2876	50.2556	0.220745	5.49838	262.245	1201.24	72.0329	9.15123	9.8627	0	18.7358	0	21.3081	86.3649	17.22	6.58905	4.13737	0	0	12.7229	29.4247	83.8186	15.8951	393.46	61.347	4.3615	4.06108e-06	41.5686	11.6498	12.5076	2.49672	0	0	0	0
16	1036 25 MC	0	352.716	160.517	93.7512	77.8196	20.4827	6.9249	23.7236	9.22364	0	380.65	0.538693	80.8637	45.982	28.8283	16.299	6.79223	179.375	895.907	37.1592	9.91315	9.1665	3.77044	1.35069	0	0	57.107	0	2.13385	0	0	0	0	14.4114	24.1688	2.23733	15.8558	17.695	0	0	0	0.792045	0.318609	0	0	0	0	0
17	1036 25 MC	0	332.306	204.936	99.9034	50.5204	11.1229	0	19.382	25.7761	0	485.106	0	68.7805	50.5463	39.7304	4.88712	0.860718	226.554	956.712	53.8451	15.3749	15.8153	0	2.72138	0	5.38819	49.9643	0	1.84751	0.404602	0	0	5.12147	0	14.1428	0	112.638	5.21882	0	0	4.36614	1.59145	9.95277	6.51204	0	0	0	2.94407
18	1036 25 MC	0	259.106	142.174	87.8455	72.5012	26.2418	3.39464	17.4599	5.20457	0	321.232	0	33.4387	42.7674	27.2965	11.6111	8.32756	161.343	806.415	43.372	3.8162	4.3124	0	1.84146	0	4.31946	54.9926	2.64588	6.99381	6.45911	0	7.04512	0	28.8822	32.8271	0	117.618	35.3224	0	0	34.5812	4.82722	4.29367	0.924355	0	0	0	0
19	1002 4 Ext	6.39352	1175.47	474.539	262.786	167.344	32.2112	21.7224	66.2847	8.16008	0	1059.78	317.381	260.184	127.629	57.3711	19.5642	12.1179	468.84	2492.95	80.6266	12.4315	8.67905	0	223.554	36.3451	526.63	731.005	81.2106	122.181	316.258	50.3107	5.29653	272.677	1426.11	792.773	217.749	1954.86	934.588	179.375	37.8099	672.39	169.889	76.7255	33.7444	243.98	0.490297	55.5798	129.812
20	1002 4 Ext	0	1313.09	630.075	257.317	94.635	10.9208	3.91034	84.8945	76.8084	0	1422.61	90.6834	454.24	109.815	64.6972	19.9185	1.22058	504.751	3225.78	122.983	27.0797	44.3902	0	245.636	19.0775	491.884	550.8	207.374	45.0683	234.056	72.7949	0	374.983	967.164	610.278	227.218	2163.73	952.163	127.343	75.4386	508.259	171.916	94.8964	47.8038	206.615	1.27099	31.2345	41.8304
21	1002 4 Ext	0	523.598	215.814	93.2989	68.1817	21.575	15.2685	34.8105	6.52366	0	494.238	1155.83	139.47	61.2599	34.9651	15.825	1.70948	241.399	1276.33	83.1628	10.1532	17.3194	0	37.1924	0	80.2294	176.292	4.58173	10.3519	34.225	5.13526	0	29.6831	253.451	198.788	69.1286	437.85	191.148	43.6914	0	100.963	16.6354	12.6717	8.20808	7.54625	0	20.0518	0.0589666
22	1002 4 MC	0	370.202	235.514	109.617	35.7937	1.40607	5.24993	17.1927	11.0518	0	558.925	477.112	41.9444	64.2268	29.1421	2.63278	1.26523	217.224	1154.03	47.3691	0	9.26277	0.00148089	2.00084	0	0	27.5221	0	1.48251	0	0	0	0	31.389	0.371788	0	0	5.43229	0	0	0	0.471373	0	0	0	0	0	0
23	1002 4 MC	0	204.243	202.73	128.91	132.091	29.1042	6.13028	9.61485	0.0672957	0	484.175	0	0	93.1525	33.9366	8.63878	5.86339	296.898	1899.57	113.864	0	4.40902	9.78034	0.0335797	0	0	85.1916	0	5.27049	3.71778	0	0	0	49.1581	71.9935	0	91.3831	20.9313	0	0	11.9077	6.05497	0.583102	10.1372	0	0	0	0
24	1002 4 MC	0	718.718	509.596	197.592	145.595	19.1766	0	39.4579	24.3776	0	1204.93	6.96126	39.5964	142.396	61.663	6.30466	43.2198	465.942	3125.76	113.795	40.8282	24.4123	2.77914	261.426	0	432.745	882.129	78.6105	35.2387	238	100.998	5.59145	362.987	1338.66	800.602	216.241	2023.96	834.115	185.139	27.9272	755.886	166.533	70.2271	35.728	160.483	0.00903143	28.1521	101.984
25	1036 4 Ext	0	402.637	162.516	88.506	58.9113	28.5909	17.9216	24.5019	2.67632	0	331.575	80.9752	61.3488	67.6513	16.7309	7.06392	1.09597	196.921	1045.74	69.3786	11.0907	7.59279	1.52933	11.9283	0	0	31.8979	0	0.346143	0	0	0	3.66781	37.6154	3.08301	0	0	0	0	0	0.133167	0.450101	0	0	0	0	0	0
26	1036 4 Ext	0	265.845	388.406	195.407	144.866	13.1218	9.4531	5.82206	16.4433	0	875.326	0	15.6947	130.194	71.7971	14.4529	8.64621	343.833	2877.08	89.7699	0	15.501	0	159.101	19.8904	337.802	662.378	64.9511	77.7984	134.825	26.2101	0	269.111	828.469	445.542	156.124	1625.57	581.8	230.815	17.4873	822.597	159.507	65.0152	34.6742	278.047	9.25881	50.8982	89.3506
27	1036 4 Ext	0	333.917	223.572	123.043	158.701	51.7739	27.6211	12.6715	6.19924	0	472.37	111.258	23.2935	106.478	46.6433	35.1605	13.0085	258.619	1783.53	47.9998	12.4338	7.09712	6.91601	0	0	0	16.8732	0	0	0	0	0	0	0	1.63522	0	0	0	0	0	2.04933	0.108359	0	0	0	0	0	0
28	1036 4 MC	0	300.798	179.026	73.7986	80.362	6.01154	1.80241	19.6798	5.95128	0	416.362	0	39.3903	44.4411	27.136	4.34455	6.19326	190.44	1069.36	54.821	9.10641	8.27599	1.5566	0.263688	0	0	49.7501	4.68509	0	0	0	3.65643	0	35.6822	16.4187	0	4.9595	0	0	0	2.58757	0.255043	0	0	0	0	0	0
29	1036 4 MC	0	504.218	221.305	97.1518	117.331	29.7682	16.9118	32.5051	0	0	468.252	0	103.947	76.6288	32.1033	6.08325	12.2607	213.771	1473.28	61.3125	0	7.82657	10.4701	38.0169	0	55.525	205.043	6.34285	18.2647	28.142	13.6676	0	16.576	378.884	189.911	62.7693	425.302	204.042	81.1447	9.89517e-06	208.128	35.9582	19.0757	8.00143	0	0	30.6432	7.38627
30	1036 4 MC	0	758.414	430.116	193.622	155.977	32.5581	3.14473	55.03	0	0	1032.62	0	142.253	98.5007	86.7392	11.8535	20.2124	452.516	3193.73	116.624	15.6855	33.1189	0	188.605	0	401.58	795.83	81.0353	32.119	261	70.848	11.1807	343.023	1210.51	683.885	201.416	1724.16	848.878	231.885	20.8953	602.895	141.961	71.019	68.0091	159.315	3.59883	70.6248	91.1414
31	1031 4 Ext	1678.1	22464.8	2186.57	66.8736	0	0	0	1504.66	1303.59	0	5018.94	4108.67	9661.91	64.0585	0	0	0	255.402	63.2699	17.0191	0	0	0	0	0	200.05	132.926	0	17.7576	0	0	0	556.77	0	46.378	20.5562	1899.6	27.7344	0	69.9516	7.1203	38.4445	13.6516	27.3644	0	0	0	0
32	1031 4 Ext	1875.22	25147.7	2522.97	140.337	0	0	0	1645.01	1542.97	0	5866.74	3148.8	10919.1	25.6603	23.4939	0	0	325.129	123.939	31.299	0	0	0	0	0	184.597	68.7777	0	32.9361	0	0	0	156.394	12.1868	0	0	755.449	44.3967	0	0	37.1698	58.7156	6.10006	2.76444	10.5101	0	0	0
33	1031 4 Ext	2122.87	28517.3	2912.54	110.069	13.2453	8.73993	0	1976.23	1643.03	0	6450.38	992.171	12219.6	18.629	0	0	36.8021	247.396	218.714	36.1243	0	0	0	193.073	458.478	1718.27	648.901	184.234	443.162	141.089	48.5053	7.87954	1652.26	399.948	250.538	23.7769	6358.14	945.209	218.151	716.014	211.416	539.081	84.2438	234.741	407.329	43.9333	0	53.9084
34	1031 4 MC	1771.4	23106.2	2275.33	111.365	0	0	0	1521.56	1370.65	0	5397.31	983.467	10057.1	26.6862	21.7856	0	0	307.803	128.787	17.8058	0	0	0	11.4617	0	278.471	377.288	0	11.6012	19.6477	0	0	897.831	239.729	274.378	63.0277	3179.01	350.714	40.4267	306.074	23.6232	187.956	29.2129	179.388	25.6785	0	12.3633	0
35	1031 4 MC	1263.86	16866.1	1720.45	39.1885	0	0	0	1130.92	967.433	0	3908.23	798.453	7338.26	40.1277	4.17918	0	0	219.806	140.01	24.2832	0	0	0	17.0495	0	108.044	223.65	15.3891	10.725	30.2928	0	0	434.143	29.235	54.5114	32.4776	1550.16	72.5442	13.3009	119.061	23.7445	36.8455	12.7375	33.2636	8.21289	0	3.55712	0
36	1031 4 MC	2157.26	28688.2	2957.16	199.677	0	14.4513	0	2077.59	1618.9	0	6511.54	1500.2	12273.3	13.6484	0	2.96013	0	230.407	220.973	14.8188	0	0	0	51.0392	141.271	1269.28	914.5	84.1493	182.138	23.6371	24.4089	0	1603.43	305.241	374.874	101.602	6146.45	1103.51	302.225	716.701	363.168	301.873	51.7351	215.644	217.583	2.35054	12.0039	49.5711
37	Control 4	0	2647.16	937.179	491.083	265.333	82.2646	53.4348	182.235	65.7611	0	2102.52	0	943.403	229.119	73.2526	37.8219	5.52098	909.408	5523.83	231.017	40.1783	48.584	0	1062.08	147.228	1126.25	1488.24	668.846	316.538	1133.33	239.696	110.875	721.071	6025.81	1608.56	684.237	3813.03	2371.82	564.222	107.675	1715.07	501.99	209.837	155.054	702.932	63.8657	230.353	724.673
38	Control 4	0	1202.06	175.682	363.341	1182.45	1746.64	96.4108	94.1419	7.89846	807.63	238.104	19.0576	372.882	0	0	2124.43	586.379	804.097	1379.36	0	0	0	73.9179	1020.52	32.4425	1234.3	1861.97	597.582	179.485	1609.71	588.615	155.952	468.537	5246.42	1662.41	791.539	3119.53	2523.38	796.688	187.303	2636.39	544.451	284.72	118.8	996.916	20.6815	539.785	493.939
39	Control 25	0	1203.92	143.444	420.24	1476.16	1793.45	147.892	53.5321	0	690.178	248.373	285.482	225.494	12.8524	0	2256.59	736.366	839.336	1638.13	14.5839	0	0	96.5429	1069.84	30.3767	1345.55	2289.14	571.562	163.692	1979.32	821.619	300.548	709.244	6606.97	2480.75	1046.64	3736.67	3095.59	1097.2	90.5448	2570.52	455.787	228.427	125.082	1012.26	31.7377	678.663	357.864
40	Control 25	0	1165.9	189.168	357.432	1172.71	1351.97	115.268	77.729	0	719.075	233.876	79.6788	317.694	0.000575181	0	1993.51	621.011	750.919	1121.23	0	0	0	38.606	963.672	42.7518	1294.82	1899.11	580.862	131.353	1476.77	501.96	179.72	551.543	5606.24	1979.97	867.686	3221.08	2560.14	801.277	170.131	2187.54	357.5	255.364	118.485	844.548	11.4775	531.58	303.874
[truncated: 5,000 more columns]
